# Supplementary material for: COVID-19-Driven Improvements and Innovations in Pharmacy Education: A Scoping Review
Source: Pharmacy (Basel). 2022 Jun 4;10(3):60. doi: 10.3390/pharmacy10030060 (PMC9227261; doi:10.3390/pharmacy10030060)
Supplement: Supplementary file 1 [file pharmacy-10-00060-s001.zip]

Archive with 1 entries (1 files):
- pharmacy-1687525-supplementary.pdf
